# Supplementary material for: Predictive modeling of single-cell DNA methylome data enhances integration with transcriptome data
Source: Genome Res. 2021 Jan;31(1):101–9. doi: 10.1101/gr.267047.120 (PMC7849382; doi:10.1101/gr.267047.120)
Supplement: Supplemental Material [file supp_gr.267047.120_Supplemental_Code.zip]

Archive with 14 entries (11 files):
- Supplemental_Code/
- Supplemental_Code/DESCRIPTION
- Supplemental_Code/MethylPredict.Rproj
- Supplemental_Code/NAMESPACE
- Supplemental_Code/README.md
- Supplemental_Code/man/
- Supplemental_Code/man/hello.Rd
- Supplemental_Code/R/
- Supplemental_Code/R/classes.R
- Supplemental_Code/R/feature_and_response_processing.R
- Supplemental_Code/R/hello.R
- Supplemental_Code/R/met_matrix_processing.R
- Supplemental_Code/R/prediction.R
- Supplemental_Code/R/set_ops.R
