# Supplementary material for: Predictive modeling of single-cell DNA methylome data enhances integration with transcriptome data
Source: Genome Res. 2021 Jan;31(1):101–9. doi: 10.1101/gr.267047.120 (PMC7849382; doi:10.1101/gr.267047.120)
Supplement: Supplemental Material [file supp_gr.267047.120_Supplemental_Code.zip › Supplemental_Code/DESCRIPTION]

Package: MAPLE
Type: Package
Title: 
Version: 0.1.0
Author: Yasin Uzun
Maintainer: The package maintainer <yasin.delco@gmail.com>
Description: Predicts gene activity from single cell DNA methylation data.
License: MIT License
Encoding: UTF-8
LazyData: true
Imports:
  data.table,
  GenomicRanges,
  rdist,
  doSNOW,
  reshape2,
  abind,
  keras,
  glmnet,
  randomForest
Suggests:
  reticulate
