# Supplementary material for: Predictive modeling of single-cell DNA methylome data enhances integration with transcriptome data
Source: Genome Res. 2021 Jan;31(1):101–9. doi: 10.1101/gr.267047.120 (PMC7849382; doi:10.1101/gr.267047.120)
Supplement: Supplemental Material [file supp_gr.267047.120_Supplemental_Code.zip › Supplemental_Code/R/classes.R]

class_meta_cells <- setClass("class_meta_cells",
                             slots = c(
                               df_met_counts = "data.frame",
                               df_demet_counts = "data.frame",
                               df_rate_meta = "data.frame",
                               df_rate_meta_mean = "data.frame",
                               df_rate_meta_mean_5 = "data.frame",

                               df_exp_meta = "data.frame",
                               num_neighbors = "numeric",
                               pca_coords = "matrix"
                             )
)


class_model_pred <- setClass("class_model_pred",
                             slots = c(
                               list_models = "list",
                               list_abs_error = "list",
                               list_error_rates = "list",
                               list_predictions = "list",
                               response_test = "numeric",
                               global_correlations = "numeric",
                               median_cors = "numeric",

                               list_gene_correlations = "list"
                             )
)
