# Supplementary material for: Predictive modeling of single-cell DNA methylome data enhances integration with transcriptome data
Source: Genome Res. 2021 Jan;31(1):101–9. doi: 10.1101/gr.267047.120 (PMC7849382; doi:10.1101/gr.267047.120)
Supplement: Supplemental Material [file supp_gr.267047.120_Supplemental_Code.zip › Supplemental_Code/R/set_ops.R]

library("GenomicRanges")

#a=bed_gr_region
#b=bed_gr_cov

intersect_bed <- function(a, b){
  library(GenomicRanges)
  my_hit <- findOverlaps(a, b)

  da = as.data.frame(a[queryHits(my_hit)])
  db = as.data.frame(b[subjectHits(my_hit)])

  colnames(db) = paste0('b_', colnames(db))

  inter  <- cbind(da, db)
  return(inter)
}


union_bed <- function(a, b){
  library(GenomicRanges)
  my_hit <- findOverlaps(a, b)

  da = as.data.frame(a[queryHits(my_hit)])
  db = as.data.frame(b[subjectHits(my_hit)])

  colnames(db) = paste0('b_', colnames(db))

  inter  <- cbind(da, db)
  return(inter)
}
